# Supplementary material for: A structured RNA motif locks Argonaute2:miR-122 onto the 5’ end of the HCV genome
Source: Nat Commun. 2021 Nov 25;12:6836. doi: 10.1038/s41467-021-27177-9 (PMC8616905; doi:10.1038/s41467-021-27177-9)
Supplement: Supplementary file 4 — Source Data [file 41467_2021_27177_MOESM4_ESM.zip]

Archive with 5 entries (4 files):
- Source data table.xlsx
- __MACOSX/
- __MACOSX/._Source data table.xlsx
- Source data uncropped gels.pdf
- __MACOSX/._Source data uncropped gels.pdf
