# Supplementary material for: A structured RNA motif locks Argonaute2:miR-122 onto the 5’ end of the HCV genome
Source: Nat Commun. 2021 Nov 25;12:6836. doi: 10.1038/s41467-021-27177-9 (PMC8616905; doi:10.1038/s41467-021-27177-9)
Supplement: Supplementary file 4 — Source Data [file 41467_2021_27177_MOESM4_ESM.zip › Source data table.xlsx]

## Sheet: Figure 1
Luca F.R. Gebert, Mansun Law, and Ian J. MacRae
Raw data Figure 1
Figure 1 B
5' UTR WT no A control	undegraded fraction				with Ago2:miR-122	undegraded fraction
time [min]	replicate 1	replicate 2	replicate 3		time [min]	replicate 1	replicate 2	replicate 3
0	0.961383	0.966	0.959		0	0.956942	0.977807	0.951832
1	0.0939237	0.031	0.043		5	0.899417	0.900545	0.766541
2.5	0.0562979	0.013	0.011		15	0.853508	0.85194	0.712757
5	0.0212181	0.016	0.01		30	0.78142	0.768044	0.644343
10	0.0372563	0.003	0.014		45	0.731256	0.716926	0.612047
15	0.048775	0.027	0.014		60	0.683586	0.692529	0.572584
Figure 1 C
5' UTR WT + A2-122	undegraded fraction				5' UTR MUT1 Ago2:miR-122	undegraded fraction				5' UTR MUT2 Ago2:miR-122	undegraded fraction
time [min]	replicate 1	replicate 2	replicate 3		time [min]	replicate 1	replicate 2	replicate 3		time [min]	replicate 1	replicate 2	replicate 3
0	0.956942	0.977807	0.951832		0	0.969492	0.875118	0.958313		0	0.987733	0.990733	0.892029
5	0.899417	0.900545	0.766541		5	0.131817	0.0983624	0.0132164		5	0.858096	0.873305	0.748661
15	0.853508	0.85194	0.712757		15	0.0988895	0.0796818	0.0191294		15	0.677083	0.706067	0.663116
30	0.78142	0.768044	0.644343		30	0.0855895	0.0794222	0		30	0.535061	0.570048	0.486507
45	0.731256	0.716926	0.612047		45	0.0790747	0.087164	0.00626463		45	0.415776	0.4525	0.423992
60	0.683586	0.692529	0.572584		60	0.0932247	0.0774896	0		60	0.360192	0.391323	0.340676
Figure 1 D
5' UTR WT + A2-122	undegraded fraction				5' UTR ΔSL1 + A2-122	undegraded fraction				5' UTR ΔSL1 MUT2	undegraded fraction
time [min]	replicate 1	replicate 2	replicate 3		time [min]	replicate 1	replicate 2	replicate 3		time [min]	replicate 1	replicate 2	replicate 3
0	0.956942	0.977807	0.951832		0	0.95981	0.988089	0.975003		0	1.00733	0.975278	0.986151
5	0.899417	0.900545	0.766541		5	0.772335	0.776623	0.674094		5	0.190709	0.13804	0.149112
15	0.853508	0.85194	0.712757		15	0.56593	0.600745	0.533585		15	0.12597	0.0919864	0.112252
30	0.78142	0.768044	0.644343		30	0.389504	0.377121	0.390926		30	0.0908916	0.0935947	0.0831163
45	0.731256	0.716926	0.612047		45	0.293047	0.31688	0.362171		45	0.0870708	0.0734882	0.0816463
60	0.683586	0.692529	0.572584		60	0.240237	0.261634	0.304884		60	0.0752203	0.0493	0.0731506
Figure 1 E
WT	relative quantity				ΔSL1	relative quantity				MUT1	relative quantity				MUT2	relative quantity				NS5B mutation	relative quantity
time [days]	replicate 1	replicate 2	replicate 3		time [days]	replicate 1	replicate 2	replicate 3		time [days]	replicate 1	replicate 2	replicate 3		time [days]	replicate 1	replicate 2	replicate 3		time [days]	replicate 1	replicate 2	replicate 3
0.5	1.19768	0.86648	0.935837		0.5	1.06567	1.06567	0.868667		0.5	1.38486	0.874815	0.740324		0.5	0.903787	0.950249	1.14596		0.5	1.02407	1.21905	0.756887
1	0.57926	0.525257	0.579569		1	0.593634	0.579593	0.540103		1	0.575281	0.453631	0.546774		1	0.533214	0.632501	0.636683		1	0.578392	0.568971	0.47998
2	0.452138	0.465898	0.423264		2	0.185652	0.197131	0.193133		2	0.159147	0.160235	0.177931		2	0.261535	0.131347	0.212589		2	0.175627	0.128111	0.124322
3	0.234676	0.272023	0.246911		3	0.0134443	0.0142989	0.0148305		3	0.0160288	0.0110373	0.0122977		3	0.0259167	0.0162092	0.0207027		3	0.0196621	0.0160778	0.0167947
4	0.229081	0.302345	0.245151		4	0.0060317	0.00576796	0.00669483		4	0.00335704	0.00444008	0.00529874		4	0.00611289	0.0058672	0.00592029		4	0.00430107	0.00235535	0.00512033
5	0.228069	0.239338	0.198343		5	0.004089	0.00371263	0.00462139		5	0.0034732	0.00234279	0.00215415		5	0.00217189	0.00316477	0.00358501		5	0.00112647	0.00122888	0.00204813

## Sheet: Figure 2
Luca F.R. Gebert, Mansun Law, and Ian J. MacRae
Raw data Figure 2
Figure 2E
Site-1 WT	bound fraction				mutated supplementary	bound fraction
time [min]	replicate 1	replicate 2	replicate 3		time [min]	replicate 1	replicate 2	replicate 3
0	1	1	1		0	1	1	1
1	0.9869	0.870898	0.847975		1	0.18396	0.177005	0.266045
2	0.954518	0.84352	0.82022		2	0.0934438	0.0962722	0.163363
3	0.919903	0.808841	0.811846		3	0.0688613	0.0680343	0.123785
4	0.870943	0.790053	0.810752		4	0.0621359	0.0566793	0.110041
5	0.830886	0.782354	0.803222		5	0.0532866	0.0483364	0.0962024
10	0.796001	0.697893	0.684464		10	0.0459559	0.0445	0.0661583
15	0.623959	0.608892	0.644796		15	0.0374195	0.0289851	0.0488393
30	0.439164	0.442091	0.488972		30	0.0220861	0.0172657	0.0306883
45	0.490871	0.366874	0.395269		45	0.0147189	0.0116721	0.0235851
60	0.308969	0.277155	0.351459		60	0.00880508	0.0091825	0.00829492
Figure 2F
Site-1 WT	undegraded fraction				mutated supplementary	undegraded fraction
time [min]	replicate 1	replicate 2	replicate 3		time [min]	replicate 1	replicate 2	replicate 3
0	1	1	1		0	1	1	1
10	0.838991	0.833856	0.828695		10	0.634306	0.640199	0.660017
20	0.778757	0.798941	0.787814		20	0.444055	0.446058	0.492603
30	0.760158	0.769796	0.802596		30	0.330456	0.309529	0.370234
40	0.740178	0.719323	0.78888		40	0.254334	0.245086	0.316043
50	0.755453	0.733972	0.793711		50	0.210367	0.19055	0.230963
60	0.740312	0.75002	0.782608		60	0.171289	0.149319	0.196622
Figure 2G
Ago2:miR-122 23mer	undegraded fraction				Ago2:miR-122 22mer	undegraded fraction				Ago2:miR-122 21mer	undegraded fraction				no Ago control	undegraded fraction
time [min]	replicate 1	replicate 2	replicate 3		time [min]	replicate 1	replicate 2	replicate 3		time [min]	replicate 1	replicate 2	replicate 3		time [min]	replicate 1	replicate 2	replicate 3
0	0.965422	0.982254	1		0	0.99651	1	1		0	0.985537	0.981087	1		0	1	0.953075	1
10	0.80998	0.819058	0.828695		10	0.697747	0.733218	0.735777		10	0.584335	0.615061	0.644476		10	0	0	0.0817552
20	0.751829	0.784763	0.787814		20	0.619382	0.677759	0.668214		20	0.4871	0.547461	0.54089		20	0	0	0.0977338
30	0.733873	0.756135	0.802596		30	0.559635	0.620711	0.639378		30	0.42666	0.503222	0.485478		30	0	0	0.0129774
40	0.714584	0.706558	0.78888		40	0.512779	0.584266	0.588746		40	0.376593	0.455664	0.456531		40	0	0	0.0354054
50	0.729331	0.720947	0.793711		50	0.496311	0.560534	0.550303		50	0.342274	0.417221	0.42745		50	0	0	0.0173661
60	0.714714	0.73671	0.782608		60	0.49304	0.54258	0.507986		60	0.344357	0.384734	0.397137		60	0	0	0.0537693

## Sheet: Figure 3
Luca F.R. Gebert, Mansun Law, and Ian J. MacRae
Raw data Figure 3
Figure 3 E
Site-1 WT	bound fraction				Site-1 ΔSL1	bound fraction				Site-1 t9 abasic	bound fraction
time [min]	replicate 1	replicate 2	replicate 3		time [min]	replicate 1	replicate 2	replicate 3		time [min]	replicate 1	replicate 2	replicate 3
0	1	1	1		0	1	1	1		0	1	1	1
1	0.9869	0.870898	0.847975		1	0.93599	0.981996	0.962223		1	0.861779	0.816671	0.789142
2	0.954518	0.84352	0.82022		2	0.917229	0.976628	0.950466		2	0.85342	0.847203	0.758997
3	0.919903	0.808841	0.811846		3	0.920987	0.971989	0.946185		3	0.841854	0.879132	0.752902
4	0.870943	0.790053	0.810752		4	0.922731	0.967563	0.945443		4	0.844554	0.872243	0.724123
5	0.830886	0.782354	0.803222		5	0.924546	0.963149	0.934016		5	0.819697	0.853336	0.717873
10	0.796001	0.697893	0.684464		10	0.904335	0.940991	0.94554		10	0.805009	0.804238	0.760038
15	0.623959	0.608892	0.644796		15	0.865017	0.924627	0.924175		15	0.770564	0.767696	0.766483
30	0.439164	0.442091	0.488972		30	0.815678	0.864875	0.903826		30	0.657724	0.663964	0.641561
45	0.490871	0.366874	0.395269		45	0.793139	0.818571	0.856989		45	0.653498	0.671976	0.586828
60	0.308969	0.277155	0.351459		60	0.769783	0.787849	0.80757		60	0.632665	0.633832	0.569027
Figure 3 F
Site-1 WT	undegraded fraction				Site-1 ΔSL1	undegraded fraction				Site-1 t9 abasic	undegraded fraction
time [min]	replicate 1	replicate 2	replicate 3		time [min]	replicate 1	replicate 2	replicate 3		time [min]	replicate 1	replicate 2	replicate 3
0	1	1	1		0	1	1	1		0	1	1	1
10	0.838991	0.833856	0.828695		10	0.844519	0.88321	0.872991		10	0.825683	0.924116	0.80553
20	0.778757	0.798941	0.787814		20	0.820072	0.836114	0.858578		20	0.815336	0.918904	0.736482
30	0.760158	0.769796	0.802596		30	0.81547	0.821553	0.847538		30	0.805725	0.765547	0.686441
40	0.740178	0.719323	0.78888		40	0.818161	0.805654	0.846571		40	0.768892	0.776526	0.768082
50	0.755453	0.733972	0.793711		50	0.764093	0.803061	0.836838		50	0.785484	0.802169	0.710142
60	0.740312	0.75002	0.782608		60	0.777649	0.784206	0.832732		60	0.783451	0.797646	0.755597

## Sheet: Figure 4
Luca F.R. Gebert, Mansun Law, and Ian J. MacRae
Raw data Figure 4
Figure 4B
Site-1 WT extended	undegraded fraction				Site-1 ΔSL1 extended	undegraded fraction				Site-1 t9 abasic extended	undegraded fraction
time [min]	replicate 1	replicate 2	replicate 3		time [min]	replicate 1	replicate 2	replicate 3		time [min]	replicate 1	replicate 2	replicate 3
0	0.998971	1	1		0	1	0.937602	0.984991		0	0.972105	1	1
10	0.88149	0.902234	0.918319		10	0.498266	0.485316	0.559396		10	0.778715	0.81247	0.878502
20	0.849543	0.874791	0.881144		20	0.248501	0.307888	0.410984		20	0.685538	0.745531	0.80918
30	0.802454	0.849638	0.856884		30	0.111398	0.187483	0.269697		30	0.642105	0.684095	0.748853
40	0.801626	0.851087	0.852048		40	0.160912	0.100518	0.173095		40	0.581814	0.646124	0.704561
50	0.787681	0.830266	0.849817		50	0.0984564	0.028293	0.117555		50	0.566325	0.656892	0.687463
60	0.794181	0.799759	0.840147		60	0.0835836	0	0.107189		60	0.594697	0.614204	0.677871
Figure 4E
Site-1 WT	bound fraction				Site-1 ΔSL1	bound fraction				Site-1 t9 abasic	bound fraction
time [min]	replicate 1	replicate 2	replicate 3		time [min]	replicate 1	replicate 2	replicate 3		time [min]	replicate 1	replicate 2	replicate 3
0	1	1	1		0	1	1	1		0	1	1	1
1	0.9869	0.870898	0.847975		1	0.93599	0.981996	0.962223		1	0.861779	0.816671	0.789142
2	0.954518	0.84352	0.82022		2	0.917229	0.976628	0.950466		2	0.85342	0.847203	0.758997
3	0.919903	0.808841	0.811846		3	0.920987	0.971989	0.946185		3	0.841854	0.879132	0.752902
4	0.870943	0.790053	0.810752		4	0.922731	0.967563	0.945443		4	0.844554	0.872243	0.724123
5	0.830886	0.782354	0.803222		5	0.924546	0.963149	0.934016		5	0.819697	0.853336	0.717873
10	0.796001	0.697893	0.684464		10	0.904335	0.940991	0.94554		10	0.805009	0.804238	0.760038
15	0.623959	0.608892	0.644796		15	0.865017	0.924627	0.924175		15	0.770564	0.767696	0.766483
30	0.439164	0.442091	0.488972		30	0.815678	0.864875	0.903826		30	0.657724	0.663964	0.641561
45	0.490871	0.366874	0.395269		45	0.793139	0.818571	0.856989		45	0.653498	0.671976	0.586828
60	0.308969	0.277155	0.351459		60	0.769783	0.787849	0.80757		60	0.632665	0.633832	0.569027
Site-1 WT extended	bound fraction				Site-1 ΔSL1 extended	bound fraction				Site-1 t9 abasic extended	bound fraction
time [min]	replicate 1	replicate 2	replicate 3		time [min]	replicate 1	replicate 2	replicate 3		time [min]	replicate 1	replicate 2	replicate 3
0	1	1	1		0	1	1	1		0	1	1	1
1	0.885493	0.89049	0.886225		1	0.950601	0.993583	0.93958		1	0.938151	0.894598	0.903881
2	0.878318	0.870078	0.875376		2	0.950336	0.989103	0.930924		2	0.926196	0.895011	0.86464
3	0.867158	0.856391	0.859539		3	0.941748	0.986632	0.922631		3	0.930379	0.88246	0.851338
4	0.881087	0.829333	0.851485		4	0.937523	0.984575	0.924994		4	0.920765	0.879474	0.832128
5	0.849588	0.833141	0.842908		5	0.95085	0.983242	0.927182		5	0.913959	0.89705	0.857145
10	0.798405	0.760849	0.801598		10	0.920572	0.973868	0.92249		10	0.896806	0.864242	0.829426
15	0.772337	0.707384	0.753138		15	0.913456	0.966038	0.905024		15	0.884598	0.844067	0.817866
30	0.670942	0.599459	0.637989		30	0.88434	0.945203	0.883469		30	0.820314	0.774433	0.745424
45	0.589557	0.543789	0.597388		45	0.856635	0.924583	0.843524		45	0.798614	0.771073	0.722951
60	0.532235	0.450023	0.519531		60	0.840713	0.906111	0.836227		60	0.789618	0.709333	0.721526
Figure 4F
					Site-1 ΔSL1 extended
Site-1 ΔSL1 extended	undegraded fraction				second Ago:miR-122 added	undegraded fraction
time [min]	replicate 1	replicate 2	replicate 3		time [min]	replicate 1	replicate 2	replicate 3
0	1	0.937602	0.984991		0	1	1	1
10	0.498266	0.485316	0.559396		10	0.946173	0.957316	0.94696
20	0.248501	0.307888	0.410984		20	0.924599	0.933038	0.927625
30	0.111398	0.187483	0.269697		30	0.904672	0.915881	0.913872
40	0.160912	0.100518	0.173095		40	0.904586	0.889026	0.899124
50	0.0984564	0.028293	0.117555		50	0.882134	0.878227	0.893931
60	0.0835836	0	0.107189		60	0.869538	0.865567	0.883809

## Sheet: Figure 5
Luca F.R. Gebert, Mansun Law, and Ian J. MacRae
Raw data Figure 5
Figure 5B
Site-1 ΔSL1 extended					Site-1 ΔSL1 extended					Site-1 ΔSL1 extended
Ago2:miR-122 at Site-1	undegraded fraction				Ago2:miR-122 at Site-1 and Site-2	undegraded fraction				Ago2:miR-122 at Site-1 and PCBP2 at Site-2	undegraded fraction
time [min]	replicate 1	replicate 2	replicate 3		time [min]	replicate 1	replicate 2	replicate 3		time [min]	replicate 1	replicate 2	replicate 3
0	1	0.937602	0.984991		0	1	1	1		0	0.986752	0.976096	0.992157
10	0.498266	0.485316	0.559396		10	0.946173	0.957316	0.94696		10	0.694552	0.697075	0.696917
20	0.248501	0.307888	0.410984		20	0.924599	0.933038	0.927625		20	0.512583	0.531087	0.528261
30	0.111398	0.187483	0.269697		30	0.904672	0.915881	0.913872		30	0.402748	0.40683	0.401746
40	0.160912	0.100518	0.173095		40	0.904586	0.889026	0.899124		40	0.326573	0.314576	0.320703
50	0.0984564	0.028293	0.117555		50	0.882134	0.878227	0.893931		50	0.269442	0.24762	0.238894
60	0.0835836	0	0.107189		60	0.869538	0.865567	0.883809		60	0.0319579	0.197811	0.204677

## Sheet: Figure S1
Luca F.R. Gebert, Mansun Law, and Ian J. MacRae
Raw data Supplementary Figure S1
Figure S1A and F
Binding of Ago2:miR-122 to HCV 5' UTR
Ago2:miR-122 [nM]	WT 5' UTR	ΔSL1 5' UTR
4	0.859318	0.817156
2	0.835601	0.80836
1	0.813444	0.807987
0.5	0.783576	0.80095
0.25	0.684868	0.766691
0.125	0.478348	0.719362
0.0625	0.326834	0.516298
0.03125	0.216716	0.311563
0.015625	0.160841	0.151419
0.0078125	0.132043	0.0685932
0.00390625	0.0943657	0.00890481
0	0.0714317	0
Figure S1D
					5' UTR MUT1 Ago2:miR-122
5' UTR MUT1 Ago2:miR-122	undegraded fraction				mutant Ago2:miR-122 bound to Site-1	undegraded fraction
time [min]	replicate 1	replicate 2	replicate 3		time [min]	replicate 1	replicate 2	replicate 3
0	0.969492	0.875118	0.958313		0	0.950565	0.973494	0.978855
5	0.131817	0.0983624	0.0132164		5	0.839506	0.883551	0.861724
15	0.0988895	0.0796818	0.0191294		15	0.816006	0.82456	0.820769
30	0.0855895	0.0794222	0		30	0.767891	0.776422	0.779052
45	0.0790747	0.087164	0.00626463		45	0.730573	0.711716	0.721716
60	0.0932247	0.0774896	0		60	0.735642	0.682901	0.689836
Figure S1D
					5' UTR MUT2 Ago2:miR-122
5' UTR MUT2 Ago2:miR-122	undegraded fraction				mutant Ago2:miR-122 bound to Site-2	undegraded fraction
time [min]	replicate 1	replicate 2	replicate 3		time [min]	replicate 1	replicate 2	replicate 3
0	0.987733	0.990733	0.892029		0	0.990864	0.985831	0.972083
5	0.858096	0.873305	0.748661		5	0.807569	0.829171	0.814538
15	0.677083	0.706067	0.663116		15	0.743467	0.751042	0.743462
30	0.535061	0.570048	0.486507		30	0.63612	0.681792	0.664723
45	0.415776	0.4525	0.423992		45	0.631278	0.621325	0.615366
60	0.360192	0.391323	0.340676		60	0.585661	0.597088	0.582241
Figure 1G
WT 5' UTR-NS5B AAG	relative quantity				ΔSL1-NS5B AAG	relative quantity				MUT1-NS5B AAG	relative quantity
time [h]	replicate 1	replicate 2	replicate 3		time [h]	replicate 1	replicate 2	replicate 3		time [h]	replicate 1	replicate 2	replicate 3
3	0.903999	1.00006	1.09594		3	1.0335	0.980024	0.986472		3	0.98795	1.14469	0.867364
6	0.75378	0.965485	0.875673		6	0.396031	0.769892	0.667616		6	0.725688	0.730015	0.560088
12	0.403791	0.527713	0.29039		12	0.363367	0.297843	0.235463		12	0.329173	0.288107	0.22219
24	0.0658477	0.0717806	0.068106		24	0.0416451	0.0364066	0.0327967		24	0.0733601	0.0368503	0.0242219

## Sheet: Figure S4
Luca F.R. Gebert, Mansun Law, and Ian J. MacRae
Raw data Supplementary Figure S4
Figure S4A
Genotype	1	2	3	4	5	6	7	8	overall
ΔG (kcal/mol) of subgenotypes	-13.8	-14.5	-8.1	-10.3	-10.9	-10.1	-10.1	-10.8	-13.8
	-14.4	-9.8	-8.1	-10.3		-10.1	-13.8		-14.4
	-14.4	-12.3	-8.1	-10.3		-10.8			-14.4
	-14.4	-12.3	-8.1	-10.3		-10.1			-14.4
	-14.4	-12.3	-8.1	-10.3		-10.8			-14.4
	-14.4	-12.3	-8.1	-10.3		-10.8			-14.4
	-14.4	-12.3	-8.1	-10.3		-10.8			-14.4
	-14.4	-12.3	-8.1	-10.3		-10.8			-14.4
	-14.4	-10.9		-10.3		-10.8			-14.4
	-14.4	-12.3		-10.3		-10.8			-14.4
	-14.4	-11.7		-10.3		-10.8			-14.4
	-14.4			-10.3		-10.8			-14.4
	-14.4			-10.3		-10.8			-14.4
	-14.4			-10.3		-10.8			-14.4
				-10.3		-10.8			-14.5
						-10.8			-9.8
						-10.8			-12.3
						-10.8			-12.3
						-10.8			-12.3
						-10.8			-12.3
						-10.8			-12.3
						-10.8			-12.3
						-10.8			-10.9
									-12.3
									-11.7
									-8.1
									-8.1
									-8.1
									-8.1
									-8.1
									-8.1
									-8.1
									-8.1
									-10.3
									-10.3
									-10.3
									-10.3
									-10.3
									-10.3
									-10.3
									-10.3
									-10.3
									-10.3
									-10.3
									-10.3
									-10.3
									-10.3
									-10.3
									-10.9
									-10.1
									-10.1
									-10.8
									-10.1
									-10.8
									-10.8
									-10.8
									-10.8
									-10.8
									-10.8
									-10.8
									-10.8
									-10.8
									-10.8
									-10.8
									-10.8
									-10.8
									-10.8
									-10.8
									-10.8
									-10.8
									-10.8
									-10.8
									-10.1
									-13.8
									-10.8

## Sheet: Figure S6
Luca F.R. Gebert, Mansun Law, and Ian J. MacRae
Raw data Supplementary Figure S6
Figure S6A
										Site-1 ΔSL1 extended
Site-1 WT extended	5' P fraction				Site-1 ΔSL1 extended	5' P fraction				with second Ago2:miR-122	5' P fraction
time [min]	replicate 1	replicate 2	replicate 3		time [min]	replicate 1	replicate 2	replicate 3		time [min]	replicate 1	replicate 2	replicate 3
0	1	1	1		0	1	1	1		0	1	1	1
5	0.968777	0.980293	0.972743		5	0.584945	0.696557	0.648986		5	0.76572	0.760139	0.687749
10	0.959581	0.94859	0.972063		10	0.51319	0.515576	0.541441		10	0.637872	0.678398	0.622494
15	0.9477	0.942093	1		15	0.455672	0.396363	0.483474		15	0.591	0.520064	0.5582
20	0.942484	0.962489	0.985913		20	0.376611	0.339981	0.423027		20	0.469978	0.492324	0.464786
30	0.917885	0.94994	1		30	0.23081	0.204882	0.270836		30	0.387639	0.360751	0.324375
Figure S6B
Site-1 WT	5' P fraction				Site-1 WT + Ago2:miR-122	5' P fraction				Site-1 ΔSL1	5' P fraction				Site-1 ΔSL1 + Ago2:miR-122	5' P fraction
time [min]	replicate 1	replicate 2	replicate 3		time [min]	replicate 1	replicate 2	replicate 3		time [min]	replicate 1	replicate 2	replicate 3		time [min]	replicate 1	replicate 2	replicate 3
0	1	1	1		0	1	1	1		0	1	1	1		0	1	1	1
5	0.0170075	0.0156368	0.10372		5	0.882513	0.876604	0.850577		5	0.101234	0.0166082	0.110513		5	0.651057	0.686545	0.624793
10	0.00773102	0.0101625	0.057189		10	0.858872	0.801606	0.845897		10	0.0496065	0.010841	0.0574334		10	0.499932	0.585533	0.542216
15	0.00854216	0.012855	0.0383777		15	0.857811	0.78238	0.786816		15	0.0412977	0.00977214	0.034914		15	0.42616	0.454519	0.425244
20	0.00467567	0.0335761	0.0294072		20	0.80832	0.789675	0.792646		20	0.027012	0.00924889	0.0238507		20	0.336363	0.363345	0.325949
30	0.00685631	0.0385093	0.0419145		30	0.83852	0.738739	0.749157		30	0.0218471	0.00827877	0.0124207		30	0.21364	0.230081	0.184404

## Sheet: Figure S8
Luca F.R. Gebert, Mansun Law, and Ian J. MacRae
Raw data Supplementary Figure S8
miR-122 duplex [nM]	seed				seed + supplementary				seed + HCV SL1				HCV Site-1
0 nM	0.939929	1.10448	0.955592		0.941256	0.943512	1.11523		0.980239	1.04117	0.978592		1.03726	0.971899	0.990838
2.5 nM	1.0415	1.06563	0.943247		0.826132	0.721614	0.779571		0.921573	0.895088	0.72835		0.710543	0.736138	0.770759
10 nM	0.784455	0.897147	0.824391		0.637953	0.646767	0.65004		0.843453	0.649883	0.768694		0.481517	0.410648	0.47259
40 nM	0.523745	0.539373	0.536172		0.379072	0.446446	0.453223		0.546308	0.54478	0.590727		0.282831	0.314381	0.352433
